# Supplementary material for: Comprehensive Analysis of the Pectate Lyase Gene Family and the Role of FaPL1 in Strawberry Softening
Source: Int J Mol Sci. 2023 Aug 25;24(17):13217. doi: 10.3390/ijms241713217 (PMC10488268; doi:10.3390/ijms241713217)
Supplement: Supplementary file 1 [file ijms-24-13217-s001.zip › Table S1.xlsx]

## Sheet: Sheet1
Table S1: The physical and chemical characteristics of FaU-box genes in strawberry.
Gene ID	length	MW(Da)	pI	Chromosome	Start	End	Gene Name	Subcellular Location	Duplicated Event
FxaC_24g10140.t1	286	31669.9	7.52	Fvb6-4	4858418	4859278	FxaC_24g10140.t1	FaPL62	Chloroplast	WGD or segmental
FxaC_10g05230.t1	385	42327.1	9.54	Fvb3-2	2537360	2539040	FxaC_10g05230.t1	FaPL21	Chloroplast	WGD or segmental
FxaC_12g49040.t1	385	42277.1	9.7	Fvb3-1	31172438	31173955	FxaC_12g49040.t1	FaPL2	Chloroplast	WGD or segmental
FxaC_15g13700.t1	139	15115.8	10.15	Fvb4-2	6417855	6419754	FxaC_15g13700.t1	FaPL24	Chloroplast/Nuclear	Proximal
FxaC_14g38150.t1	451	49349.2	7.74	Fvb4-4	25682872	25687432	FxaC_14g38150.t1	FaPL57	Chloroplast/Vacuolar	WGD or segmental
FxaC_15g34490.t1	451	49349.3	8.05	Fvb4-2	21221789	21226225	FxaC_15g34490.t1	FaPL25	Chloroplast/Vacuolar	WGD or segmental
FxaC_27g37340.t1	319	36034.6	6.93	Fvb7-1	24656290	24661176	FxaC_27g37340.t1	FaPL19	cysk:	WGD or segmental
FxaC_27g03560.t1	91	10282.8	7.73	Fvb7-1	2567720	2568894	FxaC_27g03560.t1	FaPL15	Cytoplasmic	Dispersed
FxaC_26g11190.t1	332	37483.2	7	Fvb7-3	5122270	5127516	FxaC_26g11190.t1	FaPL53	Cytoplasmic	Dispersed
FxaC_25g56390.t1	133	15017.2	6.99	Fvb7-2	29849204	29850046	FxaC_25g56390.t1	FaPL39	Cytoplasmic	WGD or segmental
FxaC_18g16190.t1	316	35213.7	9.33	Fvb5-3	10612553	10613684	FxaC_18g16190.t1	FaPL43	Cytoplasmic	WGD or segmental
FxaC_24g02550.t1	402	44870	6.82	Fvb6-4	1155169	1156651	FxaC_24g02550.t1	FaPL60	Cytoplasmic	WGD or segmental
FxaC_17g20340.t1	439	49083.3	6.76	Fvb5-1	9583905	9585791	FxaC_17g20340.t1	FaPL6	Cytoplasmic	WGD or segmental
FxaC_18g30170.t1	439	49335.8	7.6	Fvb5-3	19338860	19340825	FxaC_18g30170.t1	FaPL44	Cytoplasmic	WGD or segmental
FxaC_19g13600.t1	439	49153.4	6.75	Fvb5-4	6791535	6793474	FxaC_19g13600.t1	FaPL59	Cytoplasmic	WGD or segmental
FxaC_20g16150.t1	439	49098.5	7.33	Fvb5-2	8629454	8631378	FxaC_20g16150.t1	FaPL27	Cytoplasmic	WGD or segmental
FxaC_21g07230.t1	447	50090.9	8.9	Fvb6-1	3275533	3277663	FxaC_21g07230.t1	FaPL10	Cytoplasmic	WGD or segmental
FxaC_22g05580.t1	447	49939.6	8.9	Fvb6-3	2740535	2742665	FxaC_22g05580.t1	FaPL47	Cytoplasmic	WGD or segmental
FxaC_23g50100.t1	447	50081.8	8.78	Fvb6-2	30223591	30225733	FxaC_23g50100.t1	FaPL35	Cytoplasmic	WGD or segmental
FxaC_24g58120.t1	447	49951.8	8.89	Fvb6-4	34173169	34175237	FxaC_24g58120.t1	FaPL64	Cytoplasmic	WGD or segmental
FxaC_20g30580.t1	312	34672.8	9.16	Fvb5-2	17497546	17499385	FxaC_20g30580.t1	FaPL28	Extracellular	Dispersed
FxaC_15g13660.t1	404	43819.2	9.4	Fvb4-2	6401588	6403224	FxaC_15g13660.t1	FaPL23	Extracellular	Proximal
FxaC_23g46290.t1	340	37921.2	6.45	Fvb6-2	28408767	28409980	FxaC_23g46290.t1	FaPL34	Extracellular	WGD or segmental
FxaC_17g36850.t1	375	41701.5	9.22	Fvb5-1	18712472	18713981	FxaC_17g36850.t1	FaPL7	Extracellular	WGD or segmental
FxaC_13g20590.t1	402	43939.3	8.36	Fvb4-3	9624847	9626916	FxaC_13g20590.t1	FaPL41	Extracellular	WGD or segmental
FxaC_14g12810.t1	402	43921.3	8.36	Fvb4-4	6242614	6244447	FxaC_14g12810.t1	FaPL56	Extracellular	WGD or segmental
FxaC_15g13620.t1	402	43905.3	8.36	Fvb4-2	6383772	6385905	FxaC_15g13620.t1	FaPL22	Extracellular	WGD or segmental
FxaC_16g18830.t1	402	43891.2	8.36	Fvb4-1	13543874	13545890	FxaC_16g18830.t1	FaPL4	Extracellular	WGD or segmental
FxaC_21g00420.t1	405	44910	6.99	Fvb6-1	165402	166874	FxaC_21g00420.t1	FaPL8	Extracellular	WGD or segmental
FxaC_21g03830.t1	405	44875	6.99	Fvb6-1	1716728	1718200	FxaC_21g03830.t1	FaPL9	Extracellular	WGD or segmental
FxaC_22g02760.t1	405	44934.1	6.99	Fvb6-3	1425672	1427208	FxaC_22g02760.t1	FaPL46	Extracellular	WGD or segmental
FxaC_23g46130.t1	405	44880.9	7.02	Fvb6-2	28358590	28360077	FxaC_23g46130.t1	FaPL33	Extracellular	WGD or segmental
FxaC_17g09200.t1	412	45041.3	7.07	Fvb5-1	4391716	4394138	FxaC_17g09200.t1	FaPL5	Extracellular	WGD or segmental
FxaC_18g39220.t1	412	45023.3	7.07	Fvb5-3	23840261	23842736	FxaC_18g39220.t1	FaPL45	Extracellular	WGD or segmental
FxaC_19g07440.t1	412	45009.3	7.07	Fvb5-4	3721369	3723734	FxaC_19g07440.t1	FaPL58	Extracellular	WGD or segmental
FxaC_20g07670.t1	412	45035.3	7.07	Fvb5-2	3880743	3882940	FxaC_20g07670.t1	FaPL26	Extracellular	WGD or segmental
FxaC_16g05480.t1	448	49050.8	7.74	Fvb4-1	3746028	3750591	FxaC_16g05480.t1	FaPL3	Extracellular	WGD or segmental
FxaC_21g68570.t1	427	47247.2	9.16	Fvb6-1	34884667	34885950	FxaC_21g68570.t1	FaPL13	Extracellular/Vacuolar	WGD or segmental
FxaC_21g71650.t1	427	47238.2	9.28	Fvb6-1	36370797	36372080	FxaC_21g71650.t1	FaPL14	Extracellular/Vacuolar	WGD or segmental
FxaC_22g67320.t1	427	47220.1	8.7	Fvb6-3	40502023	40503306	FxaC_22g67320.t1	FaPL52	Extracellular/Vacuolar	WGD or segmental
FxaC_24g07060.t1	427	47244.2	8.92	Fvb6-4	3374677	3375960	FxaC_24g07060.t1	FaPL61	Extracellular/Vacuolar	WGD or segmental
FxaC_22g62360.t1	204	22392.2	10.21	Fvb6-3	38054385	38055093	FxaC_22g62360.t1	FaPL50	Mitochondrial	Dispersed
FxaC_25g39500.t1	372	42089.7	8.07	Fvb7-2	22169648	22175064	FxaC_25g39500.t1	FaPL38	Mitochondrial	WGD or segmental
FxaC_23g35810.t1	98	11440.1	10.01	Fvb6-2	23072132	23073459	FxaC_23g35810.t1	FaPL31	Nuclear/Cytoplasmic	Dispersed
FxaC_24g19560.t1	309	34966.5	8.36	Fvb6-4	10365430	10367383	FxaC_24g19560.t1	FaPL63	Peroxisomal	Dispersed
FxaC_27g31970.t1	371	42156.9	8.03	Fvb7-1	21798510	21803443	FxaC_27g31970.t1	FaPL17	Peroxisomal	Dispersed
FxaC_23g27800.t1	375	41628.5	8.19	Fvb6-2	18588006	18591580	FxaC_23g27800.t1	FaPL30	Peroxisomal	WGD or segmental
FxaC_21g51050.t1	376	41719.6	8.43	Fvb6-1	26463581	26467212	FxaC_21g51050.t1	FaPL12	Peroxisomal	WGD or segmental
FxaC_22g49810.t1	484	53533.9	6.5	Fvb6-3	31214869	31218383	FxaC_22g49810.t1	FaPL49	Plasma	WGD or segmental
FxaC_21g48380.t1	485	53676.1	6.4	Fvb6-1	24997824	25001328	FxaC_21g48380.t1	FaPL11	Plasma	WGD or segmental
FxaC_22g48500.t1	485	53693.1	6.4	Fvb6-3	30331410	30334718	FxaC_22g48500.t1	FaPL48	Plasma	WGD or segmental
FxaC_23g25050.t1	485	53544	6.4	Fvb6-2	16897963	16901278	FxaC_23g25050.t1	FaPL29	Plasma	WGD or segmental
FxaC_26g18940.t1	496	53427.5	6.41	Fvb7-3	9026196	9031510	FxaC_26g18940.t1	FaPL54	Plasma	WGD or segmental
FxaC_27g30700.t1	496	53532.6	6.41	Fvb7-1	21133013	21138322	FxaC_27g30700.t1	FaPL16	Plasma	WGD or segmental
FxaC_28g17810.t1	496	53597.8	6.5	Fvb7-4	8630449	8635817	FxaC_28g17810.t1	FaPL65	Plasma	WGD or segmental
FxaC_25g24830.t1	500	53920.2	6.46	Fvb7-2	14092433	14097881	FxaC_25g24830.t1	FaPL36	Plasma	WGD or segmental
FxaC_25g36260.t1	500	53933.2	6.46	Fvb7-2	20681654	20687027	FxaC_25g36260.t1	FaPL37	Plasma	WGD or segmental
FxaC_23g41630.t1	407	45580.1	8.42	Fvb6-2	26037045	26038317	FxaC_23g41630.t1	FaPL32	Vacuolar	WGD or segmental
FxaC_22g66210.t1	427	47285.1	8.81	Fvb6-3	40023290	40024573	FxaC_22g66210.t1	FaPL51	Vacuolar	WGD or segmental
FxaC_13g06580.t1	443	49365.7	6.93	Fvb4-3	2940924	2942992	FxaC_13g06580.t1	FaPL40	Vacuolar	WGD or segmental
FxaC_14g05680.t1	443	49377.8	6.97	Fvb4-4	2781843	2784040	FxaC_14g05680.t1	FaPL55	Vacuolar	WGD or segmental
FxaC_5g17410.t1	447	49837.8	8.36	Fvb2-2	8178357	8182673	FxaC_5g17410.t1	FaPL1	Vacuolar	WGD or segmental
FxaC_6g23780.t1	448	49796.7	8.1	Fvb2-4	15122685	15127414	FxaC_6g23780.t1	FaPL20	Vacuolar	WGD or segmental
FxaC_13g48930.t11	451	49398.2	7.75	Fvb4-3	27873099	27877889	FxaC_13g48930.t11	FaPL42	Vacuolar	WGD or segmental
FxaC_27g34410.t1	496	53513.6	6.37	Fvb7-1	23233695	23238899	FxaC_27g34410.t1	FaPL18	Vacuolar	WGD or segmental
