# Supplementary material for: Comprehensive Analysis of the Pectate Lyase Gene Family and the Role of FaPL1 in Strawberry Softening
Source: Int J Mol Sci. 2023 Aug 25;24(17):13217. doi: 10.3390/ijms241713217 (PMC10488268; doi:10.3390/ijms241713217)
Supplement: Supplementary file 1 [file ijms-24-13217-s001.zip › Table S2.xlsx]

## Sheet: Sheet1
Table S2: Synteny analysis and collinear pairs of FaPL genes in woodland strawberry, cultivated straw-berry and Arabidopsis.
Gene 1	Gene 2
AT1G11920	FxaC_12g49040
AT1G11920	FxaC_10g05230
AT1G04680	FxaC_16g05480
AT1G67750	FxaC_15g13620
AT1G04680	FxaC_15g34490
AT1G14420	FxaC_13g06580
AT1G67750	FxaC_13g20590
AT1G04680	FxaC_13g48930
AT1G67750	FxaC_14g12810
AT1G04680	FxaC_14g38150
AT2G02720	FxaC_13g06580
AT3G24670	FxaC_5g17410
AT3G07010	FxaC_5g17410
AT3G24670	FxaC_6g23780
AT3G07010	FxaC_6g23780
AT3G27400	FxaC_21g03830
AT3G01270	FxaC_21g07230
AT3G27400	FxaC_23g46290
AT3G55140	FxaC_23g27800
AT3G09540	FxaC_23g27800
AT3G01270	FxaC_23g50100
AT3G27400	FxaC_22g02760
AT3G53190	FxaC_22g48500
AT3G53190	FxaC_22g49810
AT3G01270	FxaC_22g05580
AT3G01270	FxaC_24g58120
AT3G27400	FxaC_24g02550
AT3G55140	FxaC_24g19560
AT3G55140	FxaC_27g37340
AT3G55140	FxaC_27g31970
AT3G55140	FxaC_25g39500
AT3G55140	FxaC_25g56390
AT4G22080	FxaC_12g49040
AT4G22080	FxaC_10g05230
AT4G13710	FxaC_16g05480
AT4G24780	FxaC_17g09200
AT4G24780	FxaC_20g07670
AT4G24780	FxaC_18g39220
AT4G24780	FxaC_19g07440
AT5G48900	FxaC_5g17410
AT5G48900	FxaC_6g23780
AT5G15110	FxaC_13g06580
AT5G15110	FxaC_21g07230
AT5G15110	FxaC_23g50100
AT5G15110	FxaC_22g05580
AT5G15110	FxaC_24g58120
AT5G04310	FxaC_27g30700
AT5G04310	FxaC_27g34410
AT5G04310	FxaC_25g24830
AT5G04310	FxaC_25g36260
AT5G04310	FxaC_26g18940
AT5G04310	FxaC_28g17810
FvH4_2g19540	FxaC_5g17410
FvH4_2g19540	FxaC_6g23780
FvH4_2g19540	FxaC_13g48930
FvH4_3g01680	FxaC_12g49040
FvH4_3g01680	FxaC_10g05230
FvH4_4g05760	FxaC_16g05480
FvH4_4g25110	FxaC_15g13620
FvH4_4g05760	FxaC_15g34490
FvH4_4g25110	FxaC_13g20590
FvH4_4g31900	FxaC_13g06580
FvH4_4g05760	FxaC_13g48930
FvH4_4g31900	FxaC_14g05680
FvH4_4g25110	FxaC_14g12810
FvH4_4g05760	FxaC_14g38150
FvH4_4g25110	FxaC_20g07670
FvH4_4g25110	FxaC_18g39220
FvH4_4g25110	FxaC_19g07440
FvH4_4g25110	FxaC_21g03830
FvH4_4g25110	FxaC_23g46290
FvH4_4g25110	FxaC_22g02760
FvH4_4g25110	FxaC_24g02550
FvH4_5g15430	FxaC_17g20340
FvH4_5g27090	FxaC_17g36850
FvH4_5g06720	FxaC_17g09200
FvH4_5g15430	FxaC_20g16150
FvH4_5g06720	FxaC_20g07670
FvH4_5g06720	FxaC_18g39220
FvH4_5g15430	FxaC_18g30170
FvH4_5g27090	FxaC_18g16190
FvH4_5g15430	FxaC_19g13600
FvH4_5g06720	FxaC_19g07440
FvH4_5g15430	FxaC_21g07230
FvH4_5g15430	FxaC_23g50100
FvH4_5g15430	FxaC_22g05580
FvH4_5g15430	FxaC_24g58120
FvH4_6g52190	FxaC_21g00420
FvH4_6g49230	FxaC_21g07230
FvH4_6g52190	FxaC_21g03830
FvH4_6g14680	FxaC_21g51050
FvH4_6g16670	FxaC_21g48380
FvH4_6g02350	FxaC_21g68570
FvH4_6g02350	FxaC_21g71650
FvH4_6g52190	FxaC_23g46130
FvH4_6g14680	FxaC_23g27800
FvH4_6g16670	FxaC_23g25050
FvH4_6g02350	FxaC_23g41630
FvH4_6g52190	FxaC_23g46290
FvH4_6g49230	FxaC_23g50100
FvH4_6g02350	FxaC_22g66210
FvH4_6g49230	FxaC_22g05580
FvH4_6g52190	FxaC_22g02760
FvH4_6g16670	FxaC_22g49810
FvH4_6g16670	FxaC_22g48500
FvH4_6g02350	FxaC_22g67320
FvH4_6g49230	FxaC_24g58120
FvH4_6g02350	FxaC_24g07060
FvH4_6g06240	FxaC_24g10140
FvH4_6g52190	FxaC_24g02550
FvH4_6g14680	FxaC_27g37340
FvH4_6g16670	FxaC_27g30700
FvH4_6g16670	FxaC_27g34410
FvH4_6g14680	FxaC_25g56390
FvH4_6g14680	FxaC_25g39500
FvH4_6g16670	FxaC_25g24830
FvH4_6g16670	FxaC_25g36260
FvH4_6g16670	FxaC_26g18940
FvH4_6g16670	FxaC_28g17810
FvH4_7g18400	FxaC_27g34410
FvH4_7g20920	FxaC_27g37340
FvH4_7g18400	FxaC_27g30700
FvH4_7g20920	FxaC_27g31970
FvH4_7g18400	FxaC_25g36260
FvH4_7g20920	FxaC_25g39500
FvH4_7g18400	FxaC_25g24830
FvH4_7g20920	FxaC_25g56390
FvH4_7g18400	FxaC_26g18940
FvH4_7g18400	FxaC_28g17810
