# Supplementary material for: Comprehensive Analysis of the Pectate Lyase Gene Family and the Role of FaPL1 in Strawberry Softening
Source: Int J Mol Sci. 2023 Aug 25;24(17):13217. doi: 10.3390/ijms241713217 (PMC10488268; doi:10.3390/ijms241713217)
Supplement: Supplementary file 1 [file ijms-24-13217-s001.zip › Table S3.xlsx]

## Sheet: Sheet1
Table S3: FPKM values of FaPL genes in strawberry ‘Benihoppe’ fruit development, and fruit with con-trasting firmness.
Gene name	annotation	Weak firmness.R1	Weak firmness..R2	Weak firmness..R3	Strong firmness.R1	Strong firmness.R2	Strong firmness.R3
FaPL21	Pectate lyase n=3 Tax=Rosoideae TaxID=171638 RepID=A0A2P6Q2H6_ROSCH	0	0	0	0	0	0
FaPL2	Pectate lyase n=3 Tax=Rosoideae TaxID=171638 RepID=A0A2P6Q2H6_ROSCH	0	0	0	0	0	0
FaPL40	probable pectate lyase 3 n=1 Tax=Fragaria vesca subsp. vesca TaxID=101020 RepID=UPI0002C34983	0	0	0	0	0	0
FaPL41	Pectate lyase n=17 Tax=Rosales TaxID=3744 RepID=A0A2P5B0P6_PARAD	10.088	8.90191	0.286951	0.065307	0.70898	5.26204
FaPL42	Pectate lyase n=4 Tax=Rosaceae TaxID=3745 RepID=A0A2P6QRX6_ROSCH	377.465	425.728	481.228	530.724	534.119	111.83
FaPL55	probable pectate lyase 3 n=1 Tax=Fragaria vesca subsp. vesca TaxID=101020 RepID=UPI0002C34983	0	0	0	0	0	0
FaPL56	Pectate lyase n=17 Tax=Rosales TaxID=3744 RepID=A0A2P5B0P6_PARAD	2.6913	0.491491	0.0145956	0.0064467	0.0872757	0.581129
FaPL57	Pectate lyase n=4 Tax=Rosaceae TaxID=3745 RepID=A0A2P6QRX6_ROSCH	109.288	92.1633	68.3374	38.3569	38.442	12.0629
FaPL22	Pectate lyase n=17 Tax=Rosales TaxID=3744 RepID=A0A2P5B0P6_PARAD	8.81525	2.26438	0.113352	0.0816823	1.72723	16.5047
FaPL23	Pectate lyase n=17 Tax=Rosales TaxID=3744 RepID=A0A2P5B0P6_PARAD	3.3606	0.565564	0.0362886	0.0676267	0.293044	2.79674
FaPL24	Pectate lyase n=17 Tax=Rosales TaxID=3744 RepID=A0A2P5B0P6_PARAD	3.72173	1.98034	0.0359441	0.0556275	0.694262	5.43115
FaPL25	Pectate lyase n=4 Tax=Rosaceae TaxID=3745 RepID=A0A2P6QRX6_ROSCH	240.042	111.657	122.345	83.8481	79.4451	10.0237
FaPL3	Pectate lyase n=4 Tax=Rosaceae TaxID=3745 RepID=A0A2P6QRX6_ROSCH	136.889	44.3606	96.5326	45.4602	62.1857	7.76773
FaPL4	Pectate lyase n=17 Tax=Rosales TaxID=3744 RepID=A0A2P5B0P6_PARAD	3.23638	0.90148	0.0403165	0	0.00949646	0.247557
FaPL5	Pectate lyase n=1 Tax=Rosa chinensis TaxID=74649 RepID=A0A2P6P5E1_ROSCH	104.947	51.7429	31.6887	1.18204	11.7379	4.29375
FaPL6	Pectate lyase n=1 Tax=Rosa chinensis TaxID=74649 RepID=A0A2P6P2F8_ROSCH	0	0	0	0	0	0
FaPL7	Pectate lyase n=13 Tax=Prunus TaxID=3754 RepID=M5XAB2_PRUPE	0	0	0.030075	0	0	0
FaPL43	Pectate lyase n=13 Tax=Prunus TaxID=3754 RepID=M5XAB2_PRUPE	0	0	0.174155	0	0	0
FaPL44	Pectate lyase n=1 Tax=Rosa chinensis TaxID=74649 RepID=A0A2P6P2F8_ROSCH	0.0729199	0.0420312	0.209028	0	0	0
FaPL45	Pectate lyase n=1 Tax=Rosa chinensis TaxID=74649 RepID=A0A2P6P5E1_ROSCH	12.4844	7.33188	0.239753	0.101086	0.598408	1.41777
FaPL58	Pectate lyase n=1 Tax=Rosa chinensis TaxID=74649 RepID=A0A2P6P5E1_ROSCH	3.55088	1.94027	0.36361	0.205339	0.212775	0.496997
FaPL59	Pectate lyase n=1 Tax=Rosa chinensis TaxID=74649 RepID=A0A2P6P2F8_ROSCH	0	0	0.015782	0	0	0
FaPL26	Pectate lyase n=1 Tax=Rosa chinensis TaxID=74649 RepID=A0A2P6P5E1_ROSCH	24.1831	3.05232	1.34943	0.211942	1.47307	0.919657
FaPL27	Pectate lyase n=1 Tax=Rosa chinensis TaxID=74649 RepID=A0A2P6P2F8_ROSCH	0	0	0	0	0	0
FaPL28	Pectate lyase n=1 Tax=Rosa chinensis TaxID=74649 RepID=A0A2P6PC80_ROSCH	0	0	0	0	0	0
FaPL8	Pectate lyase n=2 Tax=Rosoideae TaxID=171638 RepID=A0A2P6S5Z3_ROSCH	0	0	0	0	0.30638	0.475835
FaPL9	Pectate lyase n=2 Tax=Rosoideae TaxID=171638 RepID=A0A2P6S5Z3_ROSCH	0	0	0	0	0.290203	0.200389
FaPL10	pectate lyase-like n=1 Tax=Fragaria vesca subsp. vesca TaxID=101020 RepID=UPI0002C3447D	0	0	0	0	0	0
FaPL11	Pectate lyase n=2 Tax=Rosoideae TaxID=171638 RepID=A0A2P6RB30_ROSCH	0.0702224	0	0	0	0	0.112506
FaPL12	Pectate lyase n=2 Tax=Rosoideae TaxID=171638 RepID=A0A2P6RAD1_ROSCH	3.26827	2.71102	1.90017	0.326178	1.3538	0.438178
FaPL13	probable pectate lyase 8 n=1 Tax=Fragaria vesca subsp. vesca TaxID=101020 RepID=UPI0002C360D7	0	0	0	0	0	0
FaPL14	probable pectate lyase 8 n=1 Tax=Fragaria vesca subsp. vesca TaxID=101020 RepID=UPI0002C360D7	0	0	0	0	0	0
FaPL46	Pectate lyase n=2 Tax=Rosoideae TaxID=171638 RepID=A0A2P6S5Z3_ROSCH	0	0.0918334	0.0203825	0	0.177148	0.238165
FaPL47	pectate lyase-like n=1 Tax=Fragaria vesca subsp. vesca TaxID=101020 RepID=UPI0002C3447D	0	0	0	0	0	0
FaPL48	Pectate lyase n=2 Tax=Rosoideae TaxID=171638 RepID=A0A2P6RB30_ROSCH	0	0	0	0	0	0.0135935
FaPL49	Pectate lyase n=2 Tax=Rosoideae TaxID=171638 RepID=A0A2P6RB30_ROSCH	0	0	0	0	0	0.0195172
FaPL50	probable pectate lyase 15 n=1 Tax=Fragaria vesca subsp. vesca TaxID=101020 RepID=UPI0002C34EBC	0	0	0	0	0	0
FaPL51	probable pectate lyase 8 n=1 Tax=Fragaria vesca subsp. vesca TaxID=101020 RepID=UPI0002C360D7	0	0	0	0	0	0
FaPL52	probable pectate lyase 8 n=1 Tax=Fragaria vesca subsp. vesca TaxID=101020 RepID=UPI0002C360D7	0	0	0	0	0	0
FaPL29	Pectate lyase n=2 Tax=Rosoideae TaxID=171638 RepID=A0A2P6RB30_ROSCH	0.023514	0	0	0	0	0.0520094
FaPL30	Pectate lyase n=2 Tax=Rosoideae TaxID=171638 RepID=A0A2P6RAD1_ROSCH	4.48659	2.26149	1.15443	2.3922	3.22038	9.38571
FaPL31	Pectate lyase n=1 Tax=Rosa chinensis TaxID=74649 RepID=A0A2P6P2F8_ROSCH	0	0	0	0	0	0
FaPL32	probable pectate lyase 8 n=1 Tax=Fragaria vesca subsp. vesca TaxID=101020 RepID=UPI0002C360D7	0	0	0	0	0	0
FaPL33	Pectate lyase n=2 Tax=Rosoideae TaxID=171638 RepID=A0A2P6S5Z3_ROSCH	0	0	0	0	0.54816	0.150292
FaPL34	Pectate lyase n=2 Tax=Rosoideae TaxID=171638 RepID=A0A2P6S5Z3_ROSCH	0	0	0	0	0.099977	0.0696956
FaPL35	pectate lyase-like n=1 Tax=Fragaria vesca subsp. vesca TaxID=101020 RepID=UPI0002C3447D	0.0190481	0	0	0	0	0
FaPL60	Pectate lyase n=3 Tax=Populus TaxID=3689 RepID=B9GIX5_POPTR	0	0	0	0	0.0143725	0
FaPL61	probable pectate lyase 8 n=1 Tax=Fragaria vesca subsp. vesca TaxID=101020 RepID=UPI0002C360D7	0	0	0	0	0	0
FaPL62	Pectate lyase n=1 Tax=Rosa chinensis TaxID=74649 RepID=A0A2P6Q253_ROSCH	0	0	0	0	0	0
FaPL63	Pectate lyase n=2 Tax=Rosoideae TaxID=171638 RepID=A0A2P6RAD1_ROSCH	1.37112	0.783376	0.648544	0.545825	0.318298	0.768896
FaPL64	pectate lyase-like n=1 Tax=Fragaria vesca subsp. vesca TaxID=101020 RepID=UPI0002C3447D	0.0463469	0	0	0	0	0
FaPL36	probable pectate lyase 13 n=1 Tax=Fragaria vesca subsp. vesca TaxID=101020 RepID=UPI0002C31299	10.5869	4.16401	0.761951	3.96777	4.67019	7.29797
FaPL37	probable pectate lyase 13 n=1 Tax=Fragaria vesca subsp. vesca TaxID=101020 RepID=UPI0002C31299	6.48815	2.931	0.576103	1.22285	5.42135	8.98328
FaPL38	Pectate lyase n=3 Tax=Rosoideae TaxID=171638 RepID=A0A2P6SJY8_ROSCH	0.726192	1.58455	2.70072	4.20738	4.07854	0.376057
FaPL39	Pectate lyase n=9 Tax=Amygdaloideae TaxID=171637 RepID=M5XDD8_PRUPE	0.132231	0.469778	0.623842	0.841264	0.731796	0.0602584
FaPL53	Pectate lyase n=3 Tax=Rosoideae TaxID=171638 RepID=A0A2P6SJY8_ROSCH	4.65186	7.32669	9.73443	9.72994	20.089	0.259403
FaPL54	probable pectate lyase 13 n=1 Tax=Fragaria vesca subsp. vesca TaxID=101020 RepID=UPI0002C31299	8.81647	2.30299	0.285117	0.636013	1.80657	4.64019
FaPL15	Pectate lyase n=1 Tax=Rosa chinensis TaxID=74649 RepID=A0A2P6P2F8_ROSCH	0	0	0	0	0	0
FaPL16	probable pectate lyase 13 n=1 Tax=Fragaria vesca subsp. vesca TaxID=101020 RepID=UPI0002C31299	2.53894	1.54599	0.132088	0.353181	0.665402	1.41353
FaPL17	Pectate lyase n=3 Tax=Rosoideae TaxID=171638 RepID=A0A2P6SJY8_ROSCH	1.11647	2.30294	1.97219	2.77	1.96581	0.824989
FaPL18	probable pectate lyase 13 n=1 Tax=Fragaria vesca subsp. vesca TaxID=101020 RepID=UPI0002C31299	6.43152	6.61821	0.213295	0.313247	1.58971	3.461
FaPL19	Pectate lyase n=3 Tax=Rosoideae TaxID=171638 RepID=A0A2P6SJY8_ROSCH	1.56666	2.60426	2.54638	2.48328	2.65473	2.18871
FaPL65	probable pectate lyase 13 n=1 Tax=Fragaria vesca subsp. vesca TaxID=101020 RepID=UPI0002C31299	1.06021	0.149937	0.0483671	0.101287	0.328413	0.171407
FaPL1	Pectate lyase n=9 Tax=Rosoideae TaxID=171638 RepID=E3VSV6_9ROSA	297.273	1092.04	2343.22	512.378	890.293	47.6015
FaPL20	Pectate lyase n=9 Tax=Rosoideae TaxID=171638 RepID=E3VSV6_9ROSA	393.007	1333.52	2785.12	467.925	1011.34	66.1204

## Sheet: Sheet2
Gene name	Annotation	FPKM.WLG1	FPKM.WLG2	FPKM.WLG3	FPKM.WPR1	FPKM.WPR2	FPKM.WPR3	FPKM.WFR1	FPKM.WFR2	FPKM.WFR3
FaPL21	Pectate lyase n=3 Tax=Rosoideae TaxID=171638 RepID=A0A2P6Q2H6_ROSCH	0	0	0	0	0	0	0	0	0
FaPL2	Pectate lyase n=3 Tax=Rosoideae TaxID=171638 RepID=A0A2P6Q2H6_ROSCH	0	0	0	0	0	0	0	0	0
FaPL40	probable pectate lyase 3 n=1 Tax=Fragaria vesca subsp. vesca TaxID=101020 RepID=UPI0002C34983	0	0	0	0	0	0	0	0	0
FaPL41	Pectate lyase n=17 Tax=Rosales TaxID=3744 RepID=A0A2P5B0P6_PARAD	3.3223	0.743087	2.6658	0.271686	0.057447	0	0.043939	0	0.052555
FaPL42	Pectate lyase n=4 Tax=Rosaceae TaxID=3745 RepID=A0A2P6QRX6_ROSCH	5.52427	5.43464	3.81892	43.5787	59.519	26.528	378.052	374.198	354.649
FaPL55	probable pectate lyase 3 n=1 Tax=Fragaria vesca subsp. vesca TaxID=101020 RepID=UPI0002C34983	0	0	0	0	0	0	0	0	0
FaPL56	Pectate lyase n=17 Tax=Rosales TaxID=3744 RepID=A0A2P5B0P6_PARAD	0.207196	0	0.27324	0	0	0	0	0	0
FaPL57	Pectate lyase n=4 Tax=Rosaceae TaxID=3745 RepID=A0A2P6QRX6_ROSCH	3.31858	2.79201	3.55118	4.52719	5.59158	3.72393	37.8919	35.1876	40.0623
FaPL22	Pectate lyase n=17 Tax=Rosales TaxID=3744 RepID=A0A2P5B0P6_PARAD	4.65213	1.44123	4.41362	0.136778	0.14839	0.04921	0	0	0
FaPL23	Pectate lyase n=17 Tax=Rosales TaxID=3744 RepID=A0A2P5B0P6_PARAD	1.1107	0.210614	0.967666	0.022865	0.044788	0.031041	0	0	0
FaPL24	Pectate lyase n=17 Tax=Rosales TaxID=3744 RepID=A0A2P5B0P6_PARAD	1.80411	0.50161	1.6866	0.037702	0.058179	0.053274	0	0	0
FaPL25	Pectate lyase n=4 Tax=Rosaceae TaxID=3745 RepID=A0A2P6QRX6_ROSCH	3.52695	3.06037	3.04823	7.81917	12.1657	6.62333	83.9967	87.8513	78.6419
FaPL3	Pectate lyase n=4 Tax=Rosaceae TaxID=3745 RepID=A0A2P6QRX6_ROSCH	3.0993	3.15934	3.53904	8.81164	11.0817	5.31907	72.3626	73.914	68.18
FaPL4	Pectate lyase n=17 Tax=Rosales TaxID=3744 RepID=A0A2P5B0P6_PARAD	0.15682	0.044905	0.096622	0.016864	0	0	0	0	0
FaPL5	Pectate lyase n=1 Tax=Rosa chinensis TaxID=74649 RepID=A0A2P6P5E1_ROSCH	8.65669	6.92025	9.91157	4.59155	12.1209	13.9334	36.4559	35.746	26.7331
FaPL6	Pectate lyase n=1 Tax=Rosa chinensis TaxID=74649 RepID=A0A2P6P2F8_ROSCH	0	0	0	0	0	0	0	0	0
FaPL7	Pectate lyase n=13 Tax=Prunus TaxID=3754 RepID=M5XAB2_PRUPE	0	0	0	0	0	0	0	0	0
FaPL43	Pectate lyase n=13 Tax=Prunus TaxID=3754 RepID=M5XAB2_PRUPE	0	0.110055	0.016088	0.151989	0	0.041152	0.099756	0	0
FaPL44	Pectate lyase n=1 Tax=Rosa chinensis TaxID=74649 RepID=A0A2P6P2F8_ROSCH	0	0	0.028614	0	0	0.056897	0.021367	0	0.02633
FaPL45	Pectate lyase n=1 Tax=Rosa chinensis TaxID=74649 RepID=A0A2P6P5E1_ROSCH	0.927477	0.734611	1.27272	0.407006	0.22022	0.484968	2.91696	1.78565	0.944523
FaPL58	Pectate lyase n=1 Tax=Rosa chinensis TaxID=74649 RepID=A0A2P6P5E1_ROSCH	0.421751	0.599335	0.701323	0.587817	0.332528	0.151947	0.676362	0.66046	0.279324
FaPL59	Pectate lyase n=1 Tax=Rosa chinensis TaxID=74649 RepID=A0A2P6P2F8_ROSCH	0	0.024045	0	0	0	0	0	0	0
FaPL26	Pectate lyase n=1 Tax=Rosa chinensis TaxID=74649 RepID=A0A2P6P5E1_ROSCH	1.55139	1.14134	1.32563	0.86965	0.608179	1.45609	3.35728	3.13612	2.43352
FaPL27	Pectate lyase n=1 Tax=Rosa chinensis TaxID=74649 RepID=A0A2P6P2F8_ROSCH	0	0	0	0	0	0	0	0	0
FaPL28	Pectate lyase n=1 Tax=Rosa chinensis TaxID=74649 RepID=A0A2P6PC80_ROSCH	0	0.061114	0	0	0	0.045287	0	0	0
FaPL8	Pectate lyase n=2 Tax=Rosoideae TaxID=171638 RepID=A0A2P6S5Z3_ROSCH	0	0	0.051977	0.069144	0.061425	0	0	0	0.034367
FaPL9	Pectate lyase n=2 Tax=Rosoideae TaxID=171638 RepID=A0A2P6S5Z3_ROSCH	0	0	0.051977	0.069144	0	0	0	0	0
FaPL10	pectate lyase-like n=1 Tax=Fragaria vesca subsp. vesca TaxID=101020 RepID=UPI0002C3447D	0.016668	0.051856	0.036314	0	0	0.054748	0	0	0
FaPL11	Pectate lyase n=2 Tax=Rosoideae TaxID=171638 RepID=A0A2P6RB30_ROSCH	0.092105	0.077687	0.019788	0	0	0	0	0	0
FaPL12	Pectate lyase n=2 Tax=Rosoideae TaxID=171638 RepID=A0A2P6RAD1_ROSCH	3.0768	3.2036	3.01566	3.27525	3.07022	2.43556	1.36652	1.68472	2.04747
FaPL13	probable pectate lyase 8 n=1 Tax=Fragaria vesca subsp. vesca TaxID=101020 RepID=UPI0002C360D7	0	0	0.007752	0	0	0.064786	0	0	0
FaPL14	probable pectate lyase 8 n=1 Tax=Fragaria vesca subsp. vesca TaxID=101020 RepID=UPI0002C360D7	0	0.104207	0.021978	0	0	0.025202	0	0	0
FaPL46	Pectate lyase n=2 Tax=Rosoideae TaxID=171638 RepID=A0A2P6S5Z3_ROSCH	0.122073	0	0.084207	0.112429	0.034309	0.054669	0	0	0
FaPL47	pectate lyase-like n=1 Tax=Fragaria vesca subsp. vesca TaxID=101020 RepID=UPI0002C3447D	0	0.007019	0	0	0	0	0	0	0
FaPL48	Pectate lyase n=2 Tax=Rosoideae TaxID=171638 RepID=A0A2P6RB30_ROSCH	0	0.009923	0.019703	0	0	0	0	0	0
FaPL49	Pectate lyase n=2 Tax=Rosoideae TaxID=171638 RepID=A0A2P6RB30_ROSCH	0	0.032739	0.01766	0	0	0	0	0	0
FaPL50	probable pectate lyase 15 n=1 Tax=Fragaria vesca subsp. vesca TaxID=101020 RepID=UPI0002C34EBC	0	0	0	0	0	0	0	0	0
FaPL51	probable pectate lyase 8 n=1 Tax=Fragaria vesca subsp. vesca TaxID=101020 RepID=UPI0002C360D7	0	0	0	0	0	0	0	0	0
FaPL52	probable pectate lyase 8 n=1 Tax=Fragaria vesca subsp. vesca TaxID=101020 RepID=UPI0002C360D7	0	0	0.007752	0	0	0.025202	0	0	0
FaPL29	Pectate lyase n=2 Tax=Rosoideae TaxID=171638 RepID=A0A2P6RB30_ROSCH	0.018429	0	0.006371	0	0	0	0	0	0
FaPL30	Pectate lyase n=2 Tax=Rosoideae TaxID=171638 RepID=A0A2P6RAD1_ROSCH	8.53848	7.51128	9.54005	7.95884	7.82214	8.63893	3.57206	3.55412	4.80223
FaPL31	Pectate lyase n=1 Tax=Rosa chinensis TaxID=74649 RepID=A0A2P6P2F8_ROSCH	0	0	0	0	0	0	0	0	0
FaPL32	probable pectate lyase 8 n=1 Tax=Fragaria vesca subsp. vesca TaxID=101020 RepID=UPI0002C360D7	0	0	0.008131	0	0.036822	0.026437	0	0.068364	0
FaPL33	Pectate lyase n=2 Tax=Rosoideae TaxID=171638 RepID=A0A2P6S5Z3_ROSCH	0	0	0	0	0	0	0	0	0
FaPL34	Pectate lyase n=2 Tax=Rosoideae TaxID=171638 RepID=A0A2P6S5Z3_ROSCH	0	0	0	0	0	0	0	0	0
FaPL35	pectate lyase-like n=1 Tax=Fragaria vesca subsp. vesca TaxID=101020 RepID=UPI0002C3447D	0.016537	0.051448	0.05619	0	0	0.054317	0	0	0
FaPL60	Pectate lyase n=3 Tax=Populus TaxID=3689 RepID=B9GIX5_POPTR	0.018969	0.028945	0.015638	0	0	0	0	0	0
FaPL61	probable pectate lyase 8 n=1 Tax=Fragaria vesca subsp. vesca TaxID=101020 RepID=UPI0002C360D7	0.071682	0.196256	0.246952	0.161391	0.132331	0.145406	0.118122	0.074498	0
FaPL62	Pectate lyase n=1 Tax=Rosa chinensis TaxID=74649 RepID=A0A2P6Q253_ROSCH	0	0	0	0	0	0	0	0	0
FaPL63	Pectate lyase n=2 Tax=Rosoideae TaxID=171638 RepID=A0A2P6RAD1_ROSCH	1.52899	1.58654	1.63323	1.72188	1.50321	1.27589	0.801434	1.02141	1.11766
FaPL64	pectate lyase-like n=1 Tax=Fragaria vesca subsp. vesca TaxID=101020 RepID=UPI0002C3447D	0	0.025691	0	0	0	0.029278	0	0	0
FaPL36	probable pectate lyase 13 n=1 Tax=Fragaria vesca subsp. vesca TaxID=101020 RepID=UPI0002C31299	18.4336	13.7881	18.7871	15.0407	12.1432	12.5015	3.76906	2.74248	2.38637
FaPL37	probable pectate lyase 13 n=1 Tax=Fragaria vesca subsp. vesca TaxID=101020 RepID=UPI0002C31299	10.699	8.6373	11.8761	9.26289	7.25657	5.91478	1.49982	1.80668	1.36301
FaPL38	Pectate lyase n=3 Tax=Rosoideae TaxID=171638 RepID=A0A2P6SJY8_ROSCH	1.70672	1.17787	1.59303	1.73785	1.58162	2.16693	2.24252	2.25985	2.18373
FaPL39	Pectate lyase n=9 Tax=Amygdaloideae TaxID=171637 RepID=M5XDD8_PRUPE	0.146192	0.699667	0	0.333315	0.089493	0.2486	0.214688	0.14959	0.115304
FaPL53	Pectate lyase n=3 Tax=Rosoideae TaxID=171638 RepID=A0A2P6SJY8_ROSCH	4.40981	4.61541	5.32382	6.21211	5.99014	7.22246	10.9095	9.458	9.24977
FaPL54	probable pectate lyase 13 n=1 Tax=Fragaria vesca subsp. vesca TaxID=101020 RepID=UPI0002C31299	5.01818	4.2275	6.23743	1.90999	1.96111	1.2385	0.367933	0.368493	0.348687
FaPL15	Pectate lyase n=1 Tax=Rosa chinensis TaxID=74649 RepID=A0A2P6P2F8_ROSCH	0	0	0	0	0	0	0	0	0
FaPL16	probable pectate lyase 13 n=1 Tax=Fragaria vesca subsp. vesca TaxID=101020 RepID=UPI0002C31299	4.4759	2.93447	5.15677	0.606984	0.389305	0.587796	0.43219	0.666646	0.25396
FaPL17	Pectate lyase n=3 Tax=Rosoideae TaxID=171638 RepID=A0A2P6SJY8_ROSCH	1.42607	1.12436	1.54909	1.17566	0.753122	1.11261	1.37169	1.11893	1.35788
FaPL18	probable pectate lyase 13 n=1 Tax=Fragaria vesca subsp. vesca TaxID=101020 RepID=UPI0002C31299	2.07336	1.64173	2.17949	0.443734	0.221949	0.227771	0.088185	0.348488	0.130211
FaPL19	Pectate lyase n=3 Tax=Rosoideae TaxID=171638 RepID=A0A2P6SJY8_ROSCH	1.67269	2.13377	1.72927	1.2961	2.77884	1.34866	1.59772	1.39869	1.51006
FaPL65	probable pectate lyase 13 n=1 Tax=Fragaria vesca subsp. vesca TaxID=101020 RepID=UPI0002C31299	1.61703	0.830106	1.62202	0.459507	0.178121	0.223151	0.101324	0.080599	0.033192
FaPL1	Pectate lyase n=9 Tax=Rosoideae TaxID=171638 RepID=E3VSV6_9ROSA	27.2753	27.397	34.918	115.876	96.6964	71.0072	472.531	457.728	489.968
FaPL20	Pectate lyase n=9 Tax=Rosoideae TaxID=171638 RepID=E3VSV6_9ROSA	33.6476	34.5023	40.4204	134.112	125.219	90.7042	576.481	565.717	588.838
