# Supplementary material for: Comprehensive Analysis of the Pectate Lyase Gene Family and the Role of FaPL1 in Strawberry Softening
Source: Int J Mol Sci. 2023 Aug 25;24(17):13217. doi: 10.3390/ijms241713217 (PMC10488268; doi:10.3390/ijms241713217)
Supplement: Supplementary file 1 [file ijms-24-13217-s001.zip › Table S4.xlsx]

## Sheet: Sheet1
.
Primer name	Squence (5'-3')
PL1-qF	TCTCATGCGCAACAGGGAAT
PL1-qR	CATGACCGGGGTCACTTACG
PL1-TF	tttacgaacgatagggtaccATGAGGTTAGCTAGCTCGAGGG
PL1-TR	tgatttttgcggacTCTAGATTAACATTGACGACCAAACCGGC
PL1-F	ATGAGGTTAGCTAGCTCGAGGG
PL1-R	TCTAGATTAACATTGACGACCAAACCGGC
